# Supplementary material for: Diabetic Mice Spleen Vulnerability Contributes to Decreased Persistence of Antibody Production after SARS-CoV-2 Vaccine
Source: Int J Mol Sci. 2024 Sep 26;25(19):10379. doi: 10.3390/ijms251910379 (PMC11476529; doi:10.3390/ijms251910379)
Supplement: Supplementary file 1 [file ijms-25-10379-s001.zip]

Archive with 1 entries (1 files):
- ijms-3187587-supplementary.pdf
